# Supplementary material for: DEN-Induced Rat Model Reproduces Key Features of Human Hepatocellular Carcinoma
Source: Cancers (Basel). 2021 Oct 4;13(19):4981. doi: 10.3390/cancers13194981 (PMC8508319; doi:10.3390/cancers13194981)
Supplement: Supplementary file 1 [file cancers-13-04981-s001.zip]

Archive with 1 entries (1 files):
- cancers-1377242-supplementary.pdf
